# Supplementary material for: Increasing floral visitation and hybrid seed production mediated by beauty mark in Gossypium hirsutum
Source: Plant Biotechnol J. 2022 Mar 22;20(7):1274–84. doi: 10.1111/pbi.13805 (PMC9241374; doi:10.1111/pbi.13805)
Supplement: Supplementary file 2 — Table S5 Comparison analysis of cis‐acting regulatory elements between GbBM and GhBM promoter. [file PBI-20-1274-s002.xlsx]

## Sheet: sheet1
Table S5. Comparison analysis of cis-acting regulatory elements between GbBM and GhBM promoter using bioinformatics tools Sogo (https://sogo.dna.affrc.go.jp) and PlantCARE (http://bioinformatics. psb.ugent.be/webtools/plantcare).
Position	Site Name		sequence	Matrix score.	Strand	Organism	Function
	P30A	HaiR
-1975	Box 4	Box 4	ATTAAT	6	+	Petroselinum crispum	part of a conserved DNA module involved in light responsiveness
-1965	CAAT-box	CAAT-box	CAAT	4	+	Nicotiana glutinosa
-1952	TATA-box	TATA-box	TATA	4	+	Arabidopsis thaliana	core promoter element around -30 of transcription start
-1941	CAAT-box	CAAT-box	CAAT	4	+	Nicotiana glutinosa
-1863	CAAT-box	CAAT-box	CAAT	4	-	Nicotiana glutinosa
-1845	MRE	MRE	AACCTAA	7	+	Petroselinum crispum	MYB binding site involved in light responsiveness
-1833	CAAT-box	CAAT-box	CAAAT	5	+	Pisum sativum	common cis-acting element in promoter and enhancer regions
-1833	MYC	MYC	CATTTG	6	-	Arabidopsis thaliana
-1826	TATA-box	TATA-box	TATA	4	+	Arabidopsis thaliana	core promoter element around -30 of transcription start
-1826	Unnamed__10	Unnamed__10	TCCACGTAGA	9	-	Zea mays
-1826	Unnamed__12	Unnamed__12	TCCACGTAGA	9	-	Zea mays
-1826	Unnamed__14	Unnamed__14	TCCACGTAGA	9	-	Zea mays
-1826	Unnamed__8	Unnamed__8	TCCACGTAGA	9	-	Zea mays
-1824	ABRE3a	ABRE3a	TACGTG	6	+	Zea mays
-1824	ABRE4	ABRE4	CACGTA	6	-	Zea mays
-1824	G-box	G-box	TACGTG	6	+	Arabidopsis thaliana	cis-acting regulatory element involved in light responsiveness
-1823	ABRE	ABRE	ACGTG	5	+	Arabidopsis thaliana	cis-acting element involved in the abscisic acid responsiveness
-1822	Unnamed__1	Unnamed__1	CGTGG	5	+	Zea mays
-1814	LTR	LTR	CCGAAA	6	+	Hordeum vulgare	cis-acting element involved in low-temperature responsiveness
-1753	Box 4	Box 4	ATTAAT	6	+	Petroselinum crispum	part of a conserved DNA module involved in light responsiveness
-1682	CAAT-box	CAAT-box	CAAAT	5	+	Pisum sativum	common cis-acting element in promoter and enhancer regions
-1682	MYC	MYC	CATTTG	6	-	Arabidopsis thaliana
-1669	AAGAA-motif	AAGAA-motif	GAAAGAA	7	+	Avena sativa
-1626	G-Box	G-Box	CACGTT	6	-	Pisum sativum	cis-acting regulatory element involved in light responsiveness
-1625	ABRE	ABRE	ACGTG	5	+	Arabidopsis thaliana	cis-acting element involved in the abscisic acid responsiveness
-1620	CAAT-box	CAAT-box	CAAAT	5	+	Pisum sativum	common cis-acting element in promoter and enhancer regions
-1620	MYC	MYC	CATTTG	6	-	Arabidopsis thaliana
-1617			motif_sequence	4	+	organism	short_function
-1614	AAGAA-motif	AAGAA-motif	GAAAGAA	7	-	Avena sativa
-1594	TATA-box	TATA-box	ATATAT	6	+	Brassica napus	core promoter element around -30 of transcription start
-1593	AT~TATA-box	AT~TATA-box	TATATA	6	+	Arabidopsis thaliana
-1593	TATA-box	TATA-box	TATATA	6	+	Arabidopsis thaliana	core promoter element around -30 of transcription start
-1592	TATA-box	TATA-box	ATATAT	6	+	Brassica napus	core promoter element around -30 of transcription start
-1591	AT~TATA-box	AT~TATA-box	TATATA	6	+	Arabidopsis thaliana
-1591	TATA-box	TATA-box	TATATA	6	+	Arabidopsis thaliana	core promoter element around -30 of transcription start
-1590	TATA-box	TATA-box	ATATAA	6	+	Brassica oleracea	core promoter element around -30 of transcription start
-1589	TATA-box	TATA-box	TATA	4	+	Arabidopsis thaliana	core promoter element around -30 of transcription start
-1579	LTR	LTR	CCGAAA	6	+	Hordeum vulgare	cis-acting element involved in low-temperature responsiveness
-1569	TATA-box	TATA-box	ATATAT	6	+	Brassica napus	core promoter element around -30 of transcription start
-1568	TATA-box	TATA-box	TATA	4	+	Arabidopsis thaliana	core promoter element around -30 of transcription start
-1514	TATA-box	TATA-box	TACAAAA	7	-	Oryza sativa	core promoter element around -30 of transcription start
-1495	ERE	ERE	ATTTTAAA	8	-	Nicotiana glutinos
-1471	TATA-box	TATA-box	TATATAA	7	-	Arabidopsis thaliana	core promoter element around -30 of transcription start
-1470	AT~TATA-box	AT~TATA-box	TATATA	6	+	Arabidopsis thaliana
-1470	TATA-box	TATA-box	TATATA	6	+	Arabidopsis thaliana	core promoter element around -30 of transcription start
-1469	TATA-box	TATA-box	ATATAA	6	+	Brassica oleracea	core promoter element around -30 of transcription start
-1468	TATA-box	TATA-box	TATA	4	+	Arabidopsis thaliana	core promoter element around -30 of transcription start
-1462	TATA-box	TATA-box	TATA	4	+	Arabidopsis thaliana	core promoter element around -30 of transcription start
-1453	CAAT-box	CAAT-box	CAAT	4	-	Nicotiana glutinosa
-1428			motif_sequence	4	+	organism	short_function
-1414	CAAT-box	CAAT-box	CAAT	4	+	Nicotiana glutinosa
-1382	CAAT-box	CAAT-box	CAAAT	5	+	Pisum sativum	common cis-acting element in promoter and enhancer regions
-1374	TATA-box	TATA-box	TATTTAAA	8	-	Arabidopsis thaliana	core promoter element around -30 of transcription start
-1369	TATA-box	TATA-box	ATATAT	6	+	Brassica napus	core promoter element around -30 of transcription start
-1368	TATA-box	TATA-box	TATA	4	+	Arabidopsis thaliana	core promoter element around -30 of transcription start
-1336	TATA-box	TATA-box	ccTATAAAaa	9	-	Arabidopsis thaliana	core promoter element around -30 of transcription start
-1334	TATA-box	TATA-box	ATTATA	6	+	Brassica napus	core promoter element around -30 of transcription start
-1333	TATA-box	TATA-box	TATAA	5	-	Arabidopsis thaliana	core promoter element around -30 of transcription start
-1332	TATA-box	TATA-box	TATA	4	+	Arabidopsis thaliana	core promoter element around -30 of transcription start
-1290	CAAT-box	CAAT-box	CAAT	4	-	Nicotiana glutinosa
-1251	CAAT-box	CAAT-box	CAAT	4	+	Nicotiana glutinosa
-1249	ERE	ERE	ATTTTAAA	8	+	Nicotiana glutinos
-1208	AT1-motif	AT1-motif	AATTATTTTTTATT	13	-	Solanum tuberosum	part of a light responsive module
-1181	Unnamed__4	Unnamed__4	CTCC	4	-	Petroselinum hortense
-1165	CAAT-box	CAAT-box	CAAAT	5	-	Pisum sativum	common cis-acting element in promoter and enhancer regions
-1150	TATA-box	TATA-box	ATATAT	6	+	Brassica napus	core promoter element around -30 of transcription start
-1149	TATA-box	TATA-box	TATA	4	+	Arabidopsis thaliana	core promoter element around -30 of transcription start
-1110	TATA-box	TATA-box	ATTATA	6	+	Brassica napus	core promoter element around -30 of transcription start
-1109	TATA-box	TATA-box	TATAA	5	-	Arabidopsis thaliana	core promoter element around -30 of transcription start
-1108	TATA-box	TATA-box	TATA	4	+	Arabidopsis thaliana	core promoter element around -30 of transcription start
-1097	MYB	MYB	TAACCA	6	-	Arabidopsis thaliana
-1097	MYB-like sequence	MYB-like sequence	TAACCA	6	-	Arabidopsis thaliana
-1096	GT1-motif	GT1-motif	GGTTAA	6	+	Arabidopsis thaliana	light responsive element
-1056	TATA-box		ATATAT	6	-	Brassica napus	core promoter element around -30 of transcription start
-1055	AT~TATA-box		TATATA	6	-	Arabidopsis thaliana
-1055	TATA-box		TATATA	6	-	Arabidopsis thaliana	core promoter element around -30 of transcription start
-1054	TATA-box	TATA-box	ATATAA	6	+	Brassica oleracea	core promoter element around -30 of transcription start
-1053	TATA-box	TATA-box	TATA	4	-	Arabidopsis thaliana	core promoter element around -30 of transcription start
-1048	TATA-box	TATA-box	ATTATA	6	+	Brassica napus	core promoter element around -30 of transcription start
-1047	TATA-box	TATA-box	TATAA	5	-	Arabidopsis thaliana	core promoter element around -30 of transcription start
-1046	TATA-box	TATA-box	TATA	4	-	Arabidopsis thaliana	core promoter element around -30 of transcription start
-1016	TCT-motif	TCT-motif	TCTTAC	6	+	Arabidopsis thaliana	part of a light responsive element
-1001	TATA-box	TATA-box	ATTATA	6	+	Brassica napus	core promoter element around -30 of transcription start
-1000	TATA-box	TATA-box	TATAA	5	-	Arabidopsis thaliana	core promoter element around -30 of transcription start
-999	TATA-box	TATA-box	TATA	4	-	Arabidopsis thaliana	core promoter element around -30 of transcription start
-973	AAGAA-motif	AAGAA-motif	GAAAGAA	7	+	Avena sativa
-922	TATA	TATA	TATAAAAT	8	-	Arabidopsis thaliana
-921	TATA-box	TATA-box	TATAAAA	7	-	Pisum sativum	core promoter element around -30 of transcription start
-920	AT~TATA-box	AT~TATA-box	TATATAAA	8	-	Arabidopsis thaliana
-920	TATA-box	TATA-box	TATAAA	6	-	Helianthus annuus	core promoter element around -30 of transcription start
-919	TATA-box	TATA-box	TATATAA	7	-	Arabidopsis thaliana	core promoter element around -30 of transcription start
-918	AT~TATA-box	AT~TATA-box	TATATA	6	-	Arabidopsis thaliana
-918	TATA-box	TATA-box	TATATA	6	-	Arabidopsis thaliana	core promoter element around -30 of transcription start
-917	TATA-box	TATA-box	ATATAA	6	+	Brassica oleracea	core promoter element around -30 of transcription start
-916	TATA-box	TATA-box	TATA	4	-	Arabidopsis thaliana	core promoter element around -30 of transcription start
-910	TATA-box	TATA-box	TACAAAA	7	+	Oryza sativa	core promoter element around -30 of transcription start
-895	WUN-motif	WUN-motif	AAATTTCCT	9	+	Brassica oleracea	wound-responsive element
-874	CAAT-box	CAAT-box	CCAAT	5	-	Arabidopsis thaliana	common cis-acting element in promoter and enhancer regions
-859	AE-box	AE-box	AGAAACAA	8	-	Arabidopsis thaliana	part of a module for light response
-844	CAAT-box	CAAT-box	CAAAT	5	+	Pisum sativum	common cis-acting element in promoter and enhancer regions
-844	MYC	MYC	CATTTG	6	-	Arabidopsis thaliana
-818	TATA-box	TATA-box	ATATAA	6	+	Brassica oleracea	core promoter element around -30 of transcription start
-817	TATA-box	TATA-box	TATA	4	-	Arabidopsis thaliana	core promoter element around -30 of transcription start
-811	CAAT-box	CAAT-box	CAAT	4	+	Nicotiana glutinosa
-809	TATA-box	TATA-box	ATATAT	6	-	Brassica napus	core promoter element around -30 of transcription start
-808	AT~TATA-box	AT~TATA-box	TATATA	6	-	Arabidopsis thaliana
-808	TATA-box	TATA-box	TATATA	6	-	Arabidopsis thaliana	core promoter element around -30 of transcription start
-806	TATA-box	TATA-box	TATA	4	-	Arabidopsis thaliana	core promoter element around -30 of transcription start
-792	TATA-box	TATA-box	TATA	4	-	Arabidopsis thaliana	core promoter element around -30 of transcription start
-766	TATA-box	TATA-box	TATA	4	-	Arabidopsis thaliana	core promoter element around -30 of transcription start
-763	CAAT-box	CAAT-box	CAAT	4	-	Nicotiana glutinosa
-751	CAAT-box	CAAT-box	CAAT	4	-	Nicotiana glutinosa
-748	circadian	circadian	CAAAGATATC	9	+	Lycopersicon esculentum	cis-acting regulatory element involved in circadian control
-712	STRE	STRE	AGGGG	5	+	Arabidopsis thaliana
-691	Unnamed__4	Unnamed__4	CTCC	4	+	Petroselinum hortense
-689	STRE	STRE	AGGGG	5	-	Arabidopsis thaliana
-651	TATA-box	TATA-box	TATAAAA	7	-	Pisum sativum	core promoter element around -30 of transcription start
-650	TATA-box	TATA-box	TATAAA	6	-	Helianthus annuus	core promoter element around -30 of transcription start
-649	TATA-box	TATA-box	TATAA	5	-	Arabidopsis thaliana	core promoter element around -30 of transcription start
-648	TATA	TATA	TATAAAAT	8	+	Arabidopsis thaliana
-648	TATA-box	TATA-box	TATA	4	-	Arabidopsis thaliana	core promoter element around -30 of transcription start
-642	ERE	ERE	ATTTTAAA	8	+	Nicotiana glutinos
-640	TATA-box	TATA-box	TATTTAAA	8	-	Arabidopsis thaliana	core promoter element around -30 of transcription start
-559	TATA-box	TATA-box	taTATAAAtc	9	-	Arabidopsis thaliana	core promoter element around -30 of transcription start
-558	TATA-box	TATA-box	TATAAAT	7	-	Brassica juncea	core promoter element around -30 of transcription start
-557	TATA-box	TATA-box	TATAAA	6	-	Helianthus annuus	core promoter element around -30 of transcription start
-556	TATA-box	TATA-box	TATAA	5	-	Arabidopsis thaliana	core promoter element around -30 of transcription start
-555	TATA-box	TATA-box	TATA	4	-	Arabidopsis thaliana	core promoter element around -30 of transcription start
-550	CAAT-box	CAAT-box	CAAT	4	+	Nicotiana glutinosa
-531	CAAT-box	CAAT-box	CAAT	4	+	Nicotiana glutinosa
-510	TATA-box	TATA-box	TATA	4	-	Arabidopsis thaliana	core promoter element around -30 of transcription start
-507	CAAT-box	CAAT-box	AGCTCAATTTCA	11	+	Daucus carota	common cis-acting element in promoter and enhancer regions
-503	CAAT-box	CAAT-box	CAAT	4	+	Nicotiana glutinosa
-493	Unnamed__4	Unnamed__4	CTCC	4	+	Petroselinum hortense
-490	Unnamed__4	Unnamed__4	CTCC	4	+	Petroselinum hortense
-486	Unnamed__4		CTCC	4	-	Petroselinum hortense
-477	LTR	LTR	CCGAAA	6	-	Hordeum vulgare	cis-acting element involved in low-temperature responsiveness
-461	CAAT-box	CAAT-box	CAAT	4	-	Nicotiana glutinosa
-448	TATA-box	TATA-box	ATATAA	6	+	Brassica oleracea	core promoter element around -30 of transcription start
-447	TATA-box	TATA-box	TATA	4	-	Arabidopsis thaliana	core promoter element around -30 of transcription start
-410	TATA-box	TATA-box	TATAA	5	-	Arabidopsis thaliana	core promoter element around -30 of transcription start
-409	TATA-box	TATA-box	TATA	4	-	Arabidopsis thaliana	core promoter element around -30 of transcription start
-403			motif_sequence	4	+	organism	short_function
-379	as-1	as-1	TGACG	5	-	Arabidopsis thaliana
-379	CGTCA-motif	CGTCA-motif	CGTCA	5	+	Hordeum vulgare	cis-acting regulatory element involved in the MeJA-responsiveness
-379	TGACG-motif	TGACG-motif	TGACG	5	-	Hordeum vulgare	cis-acting regulatory element involved in the MeJA-responsiveness
-373	CAAT-box	CAAT-box	CAAT	4	-	Nicotiana glutinosa
-357	CAAT-box	CAAT-box	CAAAT	5	-	Pisum sativum	common cis-acting element in promoter and enhancer regions
-353			motif_sequence	4	-	organism	short_function
-326	TATA-box	TATA-box	taTATAAAtc	9	-	Arabidopsis thaliana	core promoter element around -30 of transcription start
-324	TATA-box	TATA-box	ATTATA	6	+	Brassica napus	core promoter element around -30 of transcription start
-323	TATA-box	TATA-box	TATATAA	7	-	Arabidopsis thaliana	core promoter element around -30 of transcription start
-322	AT~TATA-box	AT~TATA-box	TATATA	6	-	Arabidopsis thaliana
-322	TATA-box	TATA-box	TATATA	6	-	Arabidopsis thaliana	core promoter element around -30 of transcription start
-320	TATA-box	TATA-box	TATA	4	-	Arabidopsis thaliana	core promoter element around -30 of transcription start
-300	CAAT-box	CAAT-box	CAAT	4	+	Nicotiana glutinosa
-296	CAAT-box	CAAT-box	CAAT	4	+	Nicotiana glutinosa
-275	as-1	as-1	TGACG	5	-	Arabidopsis thaliana
-275	CGTCA-motif	CGTCA-motif	CGTCA	5	+	Hordeum vulgare	cis-acting regulatory element involved in the MeJA-responsiveness
-275	TGACG-motif	TGACG-motif	TGACG	5	-	Hordeum vulgare	cis-acting regulatory element involved in the MeJA-responsiveness
-230	ARE	ARE	AAACCA	6	+	Zea mays	cis-acting regulatory element essential for the anaerobic induction
-222	ABRE	ABRE	ACGTG	5	-	Arabidopsis thaliana	cis-acting element involved in the abscisic acid responsiveness
-222	G-box	G-box	CACGTC	6	+	Zea mays	cis-acting regulatory element involved in light responsiveness
-213	CAAT-box	CAAT-box	CAAT	4	-	Nicotiana glutinosa
-193			motif_sequence	4	+	organism	short_function
-191	Unnamed__4	Unnamed__4	CTCC	4	+	Petroselinum hortense
-188	CAAT-box	CAAT-box	CCAAT	5	+	Arabidopsis thaliana	common cis-acting element in promoter and enhancer regions
-187	CAAT-box	CAAT-box	CAAT	4	+	Nicotiana glutinosa
-171	TATA-box	TATA-box	TATA	4	-	Arabidopsis thaliana	core promoter element around -30 of transcription start
-160	Unnamed__4	Unnamed__4	CTCC	4	-	Petroselinum hortense
-72	MYC	MYC	CATGTG	6	-	Arabidopsis thaliana
-64	TATA-box	TATA-box	ATTATA	6	+	Brassica napus	core promoter element around -30 of transcription start
-63	TATA-box	TATA-box	TATAA	5	-	Arabidopsis thaliana	core promoter element around -30 of transcription start
-62	TATA-box	TATA-box	TATA	4	-	Arabidopsis thaliana	core promoter element around -30 of transcription start
-47	TATA	TATA	TATAAAAT	8	-	Arabidopsis thaliana
-46	TATA-box	TATA-box	TATAAAA	7	-	Pisum sativum	core promoter element around -30 of transcription start
-45	TATA-box	TATA-box	TATAAA	6	-	Helianthus annuus	core promoter element around -30 of transcription start
-44	TATA-box	TATA-box	TATAA	5	-	Arabidopsis thaliana	core promoter element around -30 of transcription start
-43	TATA-box	TATA-box	TATA	4	-	Arabidopsis thaliana	core promoter element around -30 of transcription start
-16	TATA-box	TATA-box	TATAA	5	-	Arabidopsis thaliana	core promoter element around -30 of transcription start
-15	TATA-box	TATA-box	TATA	4	-	Arabidopsis thaliana	core promoter element around -30 of transcription start
