# Supplementary material for: Increasing floral visitation and hybrid seed production mediated by beauty mark in Gossypium hirsutum
Source: Plant Biotechnol J. 2022 Mar 22;20(7):1274–84. doi: 10.1111/pbi.13805 (PMC9241374; doi:10.1111/pbi.13805)
Supplement: Supplementary file 3 — Table S6 RNA‐Seq data. [file PBI-20-1274-s003.xls]

## Sheet: General Description
	Beauty Marker Region			Non-Beauty Marker Region
	Up-regulated DEGs	Down-regulated DEGs	Total DEGs	Up-regulated DEGs	Down-regulated DEGs	Total DEGs
Bud stage	3881	4447	8328	5165	4212	9377
Candle stage	4750	3334	8084	4559	3349	7908
Flower stage	6149	4392	10541	7120	7058	14178
DEGs, differential expressed genes.

## Sheet: Enchment Analysis
		Log10 P-value
Kegg_pathway	KO_ID	Total DEGs	Up DEGs	Down DEGs
Flavonoid biosynthesis, naringenin	M00138	6	4	2
Flavonoid biosynthesis	ko00941	38	23	15
Phenylalanine, tyrosine and tryptophan biosynthesis	ko00400	40	26	14
Starch and sucrose metabolism	ko00500	127	88	39
Fatty acid biosynthesis, elongation, endoplasmic reticulum	M00415	27	14	13
Plant hormone signal transduction	ko04075	175	144	31
Reductive pentose phosphate cycle (Calvin cycle)	M00165	38	19	19
Microbial metabolism in diverse environments	ko01120	178	67	111
Fatty acid elongation	ko00062	29	11	18
Ascorbate and aldarate metabolism	ko00053	39	15	24
Phenylalanine metabolism	ko00360	35	21	14
Reductive pentose phosphate cycle, glyceraldehyde-3P	M00167	25	14	11
Photosynthesis - antenna proteins	ko00196	20	8	12
Capsaicin biosynthesis, L-Phenylalanine	M00350	19	9	10
Pentose phosphate pathway (Pentose phosphate cycle)	M00004	22	11	11
Pertussis	ko05133	25	16	9
Pentose and glucuronate interconversions	ko00040	75	58	17
Aflatoxin biosynthesis	ko00254	4	2	2
Biosynthesis of secondary metabolites	ko01110	541	398	143
Metabolic pathways	ko01100	874	573	301
Phenylalanine, tyrosine and tryptophan biosynthesis	ko00400	40	23	17
Carbon fixation in photosynthetic organisms	ko00710	57	17	40

## Sheet: Genes Related to Anthocyanin
Gene_ID	R15	HaiR	Regulated	Log2(fold_change)	Sir, data only contain log2(fold_change), do not contain separate log2(fold_change) for each sample
Gbar_A01G020860	2.33494	0.619357	up	1.91455
Gbar_A02G002450	488.054	4.63626	up	6.71794
Gbar_A02G003060	17.1501	6.60693	up	1.37616
Gbar_A02G015170	0.951987	158.724	down	-7.38136
Gbar_A05G018980	61.6053	127.085	up	1.04467
Gbar_A05G019980	8.36854	2.29787	up	1.86468
Gbar_A05G031680	69.461	0.669305	up	6.6974
Gbar_A06G000690	39.9815	75.3749	down	-0.914751
Gbar_A06G005220	1.79597	8.79353	up	2.29168
Gbar_A06G005220	2.81304	0.734774	up	1.93676
Gbar_A07G002100	2.0705	4.62817	down	-1.16047
Gbar_A09G015990	0.544939	1.59568	up	1.55001
Gbar_A10G013290	3.84027	9.23719	up	1.26624
Gbar_A10G015210	1.39675	0.364385	up	1.93854
Gbar_A10G022010	1.99245	5.87903	up	1.56104
Gbar_A12G018270	7.10135	16.3989	down	-1.20743
Gbar_A12G024600	0.761213	6.62149	down	-3.12078
Gbar_A13G008880	12.1256	0.545161	up	4.47523
Gbar_D02G003130	591.381	4.15645	up	7.15259
Gbar_D02G003710	83.7413	5.12428	up	4.03052
Gbar_D03G005000	0.552056	127.239	down	-7.8485
Gbar_D03G005250	1.22441	6.40364	up	2.38681
Gbar_D05G019670	40.9449	8.21753	up	2.31691
Gbar_D05G020640	17.0999	30.5003	down	-0.834834
Gbar_D05G024300	4.7816	0.348515	up	3.7782
Gbar_D08G012930	2.74799	1.0092	down	-1.44516
Gbar_D08G016690	2.60416	0.527078	down	-2.30473
Gbar_D11G015390	0.805954	5.47449	down	-2.76395
Gbar_D12G006810	4.03236	0.952023	down	-2.08255
Gbar_D12G027630	4.11462	18.0746	down	-2.13513
Gbar_D13G004420	26.1057	81.6215	up	1.64459

## Sheet: Genes Related to Flavones
Gene_ID	log2FC	regulated
Gbar_A02G002450	-6.71794	down
Gbar_A04G007740	1.05079	up
Gbar_A05G016730	1.16813	up
Gbar_A05G018980	0.866424	up
Gbar_A05G031680	-6.6974	down
Gbar_A05G039600	1.68671	up
Gbar_A05G039600	2.3453	up
Gbar_A06G000690	0.914751	up
Gbar_A06G007340	-1.71312	down
Gbar_A06G007820	4.46495	up
Gbar_A09G026740	-1.94442	down
Gbar_A10G013290	1.17057	up
Gbar_A10G015870	-3.25632	down
Gbar_A12G006120	-1.09103	down
Gbar_A12G018270	1.20743	up
Gbar_A12G019420	1.47527	up
Gbar_A12G027740	-0.994522	down
Gbar_A13G002180	2.84259	up
Gbar_A13G004150	1.06161	up
Gbar_D02G003130	-7.15259	down
Gbar_D04G001300	1.41974	up
Gbar_D04G002320	2.30048	down
Gbar_D04G002330	1.89014	up
Gbar_D04G017590	3.76677	up
Gbar_D05G017150	-1.3461	down
Gbar_D05G019670	-2.31691	down
Gbar_D05G023670	-1.79954	down
Gbar_D05G024300	-3.7782	down
Gbar_D06G000780	-2.46385	down
Gbar_D06G021380	2.53403	up
Gbar_D09G015730	1.32449	up
Gbar_D10G012260	1.96104	up
Gbar_D10G015020	1.65144	up
Gbar_D12G002400	2.77391	up
Gbar_D12G006170	-0.988525	down
Gbar_D12G018370	0.825393	up
Gbar_D12G027630	2.13513	up
Gbar_D13G002040	1.57149	up

## Sheet: Oxidation-reduction Process
Gene_ID	log2FC	regulated
Gbar_D11G033270	-3.2924	down
Gbar_D06G017730	-2.65843	down
Gbar_A06G010410	1.03699	up
Gbar_A01G000190	-4.52659	down
Gbar_A01G001170	3.07761	up
Gbar_A07G010960	-2.25181	down
Gbar_A01G001790	-33014	down
Gbar_A03G024120	2.36621	up
Gbar_A01G002020	-18228	down
Gbar_A01G002300	-3.25892	down
Gbar_A01G002810	1.98948	up
Gbar_A01G003660	1.88847	up
Gbar_A01G005580	-3.82797	down
Gbar_A01G007920	-2.3897	down
Gbar_A01G009000	1.01062	up
Gbar_A01G016890	-2.59596	down
Gbar_A01G017410	2.38252	up
Gbar_A01G018760	-1.59099	down
Gbar_A01G019050	1.02459	up
Gbar_A01G019170	1.23924	up
Gbar_A02G000580	0.987289	up
Gbar_A02G001070	-0.980786	down
Gbar_A02G002300	2.34454	up
Gbar_A02G003750	-3.42854	down
Gbar_A02G006300	-1.94805	down
Gbar_A02G006730	-1.65805	down
Gbar_A02G007690	-1.08425	down
Gbar_A02G008600	-17418	down
Gbar_A02G008810	0.953881	up
Gbar_A02G011640	-1.61022	down
Gbar_A02G012650	1.94462	up
Gbar_A02G012830	1.37618	up
Gbar_A02G013860	-1.91346	down
Gbar_A02G016150	1.94354	up
Gbar_A02G016790	-1.57757	down
Gbar_A02G016950	5.00235	up
Gbar_A02G017720	-2.61991	down
Gbar_A02G018010	-2.60299	down
Gbar_A02G018050	-1.23071	down
Gbar_A02G018860	1.00727	up
Gbar_A03G001870	-5.43666	down
Gbar_A03G005810	-1.64457	down
Gbar_A03G006720	1.02702	up
Gbar_A03G010360	0.942958	up
Gbar_A03G014540	1.53346	up
Gbar_A03G016040	2.46069	up
Gbar_A03G017880	1.0894	up
Gbar_A03G017880	2.53939	up
Gbar_A03G018740	1.81571	up
Gbar_A03G020740	32586	up
Gbar_A04G004320	-28179	down
Gbar_A04G006310	-7.01409	down
Gbar_D04G013530	-7.0474	down
Gbar_D04G013540	-4.43044	down
Gbar_A04G008950	1.24334	up
Gbar_A04G011910	-0.967694	down
Gbar_D12G004320	1.87111	up
Gbar_A04G013760	-0.992788	down
Gbar_A04G014030	-32334	down
Gbar_A04G014060	1.88392	up
Gbar_A04G013550	-2.63497	down
Gbar_A05G003470	-1.77271	down
Gbar_A05G003770	-1.9206	down
Gbar_A05G004240	-25286	down
Gbar_A05G004940	-1.91268	down
Gbar_A05G005820	1.58856	up
Gbar_A05G006090	0.998411	up
Gbar_A05G006440	2.82121	up
Gbar_A05G006500	-3.56013	down
Gbar_A05G008080	0.993149	up
Gbar_A05G013060	-2.47665	down
Gbar_A05G013290	2.41336	up
Gbar_A05G013400	-6.98531	down
Gbar_A05G014800	-3.94281	down
Gbar_A05G016820	-1.81269	down
Gbar_A05G017010	2.26523	up
Gbar_A05G017390	1.46652	up
Gbar_A05G017930	1.34299	up
Gbar_A05G018170	2.90197	up
Gbar_A05G018360	1.31428	up
Gbar_A05G019590	-30806	down
Gbar_A05G020530	1.67818	up
Gbar_A05G020580	-2.02594	down
Gbar_A05G021040	0.980833	up
Gbar_A05G023260	24392	up
Gbar_A05G023970	2.71912	up
Gbar_A05G024300	1.98957	up
Gbar_A05G024310	1.72346	up
Gbar_A05G024330	1.06097	up
Gbar_A05G024340	47721	up
Gbar_A05G024350	-2.90673	down
Gbar_A05G018070	2.23693	up
Gbar_A05G025570	-1.34249	down
Gbar_A05G025770	1.43541	up
Gbar_A05G026060	11728	up
Gbar_D05G027600	-1.46558	down
Gbar_A05G027280	-3.95694	down
Gbar_A05G032210	28182	up
Gbar_A05G033580	-6.40716	down
Gbar_A05G034350	-1.34291	down
Gbar_A05G035870	2.46334	up
Gbar_A05G036420	-1.4222	down
Gbar_D05G027600	-3.47437	down
Gbar_A05G039600	-3.64239	down
Gbar_A05G040190	1.2548	up
Gbar_D06G023480	2.03697	up
Gbar_A06G000490	28383	up
Gbar_A06G003390	0.973766	up
Gbar_A06G006650	-1.41314	down
Gbar_A06G008550	1.40418	up
Gbar_A06G008850	-1.06706	down
Gbar_D04G014630	-3.62555	down
Gbar_A06G009550	0.932201	up
Gbar_A06G013700	-1.78378	down
Gbar_A06G015440	-5.53912	down
Gbar_A06G015550	2.48069	up
Gbar_A06G015690	-1.30276	down
Gbar_A06G016970	33428	up
Gbar_A06G016990	0.87076	up
Gbar_A06G019650	-1.25651	down
Gbar_A06G021790	28084	up
Gbar_A07G000910	2.68412	up
Gbar_A07G001280	-4.37168	down
Gbar_A07G025000	-2.7579	down
Gbar_A07G004310	-1.64743	down
Gbar_A07G004990	-1.55823	down
Gbar_A07G007400	-1.87801	down
Gbar_A07G007710	1.6305	up
Gbar_A07G008660	2.95083	up
Gbar_A07G009060	3.45158	up
Gbar_A07G009070	2.4622	up
Gbar_A07G009700	1.47019	up
Gbar_A07G011540	4.2245	up
Gbar_A07G012740	2.74824	up
Gbar_A07G016910	-1.44626	down
Gbar_A07G018590	1.75785	up
Gbar_A07G018870	-1.24996	down
Gbar_A07G019180	-1.31252	down
Gbar_A07G021110	-48575	down
Gbar_A07G021120	-4.20252	down
Gbar_A07G022540	-0.949639	down
Gbar_A07G022940	-1.36482	down
Gbar_A07G023130	2.59083	up
Gbar_A07G023280	2.34234	up
Gbar_A07G023930	-1237	down
Gbar_A07G024030	-0.887549	down
Gbar_A07G024260	-24189	down
Gbar_A08G004440	4.02491	up
Gbar_A08G006060	2.48552	up
Gbar_A08G007810	-3.97523	down
Gbar_A08G008460	29603	up
Gbar_A08G009020	-1.50529	down
Gbar_A08G012260	1.79188	up
Gbar_A08G011930	2.68233	up
Gbar_A08G011870	-2.00108	down
Gbar_A08G013710	21465	up
Gbar_A08G015760	-10846	down
Gbar_A08G016350	-1.73484	down
Gbar_A08G017040	-2.03638	down
Gbar_A08G017310	3.38401	up
Gbar_A08G017370	-1.55817	down
Gbar_A06G008170	-1.73858	down
Gbar_A08G018220	-2.46541	down
Gbar_A08G018960	-1.81899	down
Gbar_A08G019170	12616	up
Gbar_A08G019570	-0.873771	down
Gbar_A08G020310	1.01659	up
Gbar_A08G021230	-1.30304	down
Gbar_A08G022890	1.26301	up
Gbar_A08G023050	-15709	down
Gbar_A08G023090	-5.67574	down
Gbar_A08G023100	-6.25502	down
Gbar_A08G023440	-3.60657	down
Gbar_A08G023690	-0.966503	down
Gbar_A09G003620	3.88812	up
Gbar_A09G005010	1.02869	up
Gbar_A09G005120	1.91544	up
Gbar_A09G005500	-2.6629	down
Gbar_A09G007190	-1.33177	down
Gbar_A09G007460	1.5568	up
Gbar_A09G009270	-1.29539	down
Gbar_A09G010490	1.80616	up
Gbar_A09G010750	-1.06084	down
Gbar_A09G012310	0.894745	up
Gbar_A09G012320	-0.9401	down
Gbar_A11G007130	-3.92393	down
Gbar_A09G016460	-3.22949	down
Gbar_A09G016470	-2.20716	down
Gbar_A09G017690	-0.952936	down
Gbar_A09G018620	2.58471	up
Gbar_A09G020640	18091	up
Gbar_D09G020670	-41868	down
Gbar_A09G021360	0.933754	up
Gbar_A09G023080	-0.990935	down
Gbar_A09G024180	2.86114	up
Gbar_A09G024200	-2.70689	down
Gbar_A09G024520	2.81148	up
Gbar_A10G000850	5.5748	up
Gbar_A10G007400	1349	up
Gbar_A10G009170	-5.63241	down
Gbar_A10G009770	3.92379	up
Gbar_A10G010420	-46054	down
Gbar_A10G011320	-2.85632	down
Gbar_A10G013570	-52173	down
Gbar_A10G013880	-1.25878	down
Gbar_A10G015530	-2.96281	down
Gbar_A10G015920	-23768	down
Gbar_A10G016760	4.89876	up
Gbar_A10G017560	1.88545	up
Gbar_A10G019070	0.961151	up
Gbar_A10G019500	-3.66809	down
Gbar_A10G019510	-4.58895	down
Gbar_A10G020250	3.24512	up
Gbar_A10G020740	2.52206	up
Gbar_A10G020750	-1.50643	down
Gbar_A10G020950	-34391	down
Gbar_A10G025220	2.43933	up
Gbar_D11G035640	1.30055	up
Gbar_A11G004440	3.33173	up
Gbar_A11G010400	6.68044	up
Gbar_A11G014000	1.90716	up
Gbar_A11G015860	3.36852	up
Gbar_A11G016080	-21992	down
Gbar_A11G018130	-18637	down
Gbar_A11G018920	1.61353	up
Gbar_A11G019500	-4.082	down
Gbar_A11G022790	2.25697	up
Gbar_A11G024090	-1.53955	down
Gbar_A11G022880	1.30074	up
Gbar_A11G024820	-3.26202	down
Gbar_A11G025550	0.829032	up
Gbar_A11G026760	-2.21816	down
Gbar_A11G032490	-1.04829	down
Gbar_A11G034790	5.53698	up
Gbar_A12G000080	1.22864	up
Gbar_A12G001010	-0.947064	down
Gbar_A12G001130	1.32854	up
Gbar_A12G001460	-2.22805	down
Gbar_A12G002770	2.20994	up
Gbar_A12G002820	-5.97341	down
Gbar_A12G002860	2.26955	up
Gbar_A12G006120	1.01722	up
Gbar_A12G009700	-3.87754	down
Gbar_A12G009020	-2.0433	down
Gbar_A12G008130	2195	up
Gbar_A12G010120	1.20238	up
Gbar_A12G015830	3.69408	up
Gbar_A12G019420	19299	up
Gbar_A12G021480	1.23267	up
Gbar_D12G024990	-2.67558	down
Gbar_A12G023050	1.53967	up
Gbar_A12G023510	-1.21754	down
Gbar_A12G024210	-1.4041	down
Gbar_A12G024230	1.70519	up
Gbar_A12G024480	-14362	down
Gbar_A12G024320	-1.61008	down
Gbar_A12G025720	-1.40862	down
Gbar_A12G026150	-1.8934	down
Gbar_A12G026690	-1.28644	down
Gbar_A12G027100	-1.5434	down
Gbar_A12G027340	1.25004	up
Gbar_A12G028940	7.73235	up
Gbar_A13G001350	-1.49131	down
Gbar_A13G001930	1.45814	up
Gbar_D13G001850	-8.91738	down
Gbar_A13G002580	2.0314	up
Gbar_A13G002630	3.02446	up
Gbar_A13G003840	3.08566	up
Gbar_A13G003940	-2.41294	down
Gbar_A13G004020	-24222	down
Gbar_A13G004030	-0.948569	down
Gbar_A13G006160	-6.48494	down
Gbar_A13G006340	-3.85802	down
Gbar_A13G010770	-1.9543	down
Gbar_A13G010770	-2.62833	down
Gbar_A13G011530	-3.67682	down
Gbar_A13G011650	-2.0579	down
Gbar_A13G013600	1.73084	up
Gbar_A13G014660	1.77173	up
Gbar_A13G015910	1.2559	up
Gbar_A13G016730	7.52717	up
Gbar_A13G016850	2.20653	up
Gbar_A13G016990	-1.79381	down
Gbar_A13G017070	-2.83499	down
Gbar_A13G017080	-3.62595	down
Gbar_A13G017070	-4.73793	down
Gbar_A13G021070	1.03565	up
Gbar_A13G022270	-0.972234	down
Gbar_A13G022510	8.09299	up
Gbar_A13G022510	7.77489	up
Gbar_A13G022510	7.47241	up
Gbar_A13G022550	7.82838	up
Gbar_A13G025060	1473	up
Gbar_D01G000290	2.42429	up
Gbar_D01G000320	1.27222	up
Gbar_D01G000350	-0.893397	down
Gbar_D01G000570	1.45495	up
Gbar_D01G001360	1.51287	up
Gbar_D01G001920	-1.23638	down
Gbar_D01G002410	2.06602	up
Gbar_D01G003560	-3.94179	down
Gbar_D01G003840	-2.02235	down
Gbar_D01G003850	-2.46425	down
Gbar_D01G005480	1.39905	up
Gbar_D01G005900	-20333	down
Gbar_D01G007000	-1.32947	down
Gbar_D01G008240	-3.64271	down
Gbar_D01G012380	58297	up
Gbar_D01G013030	-0.924718	down
Gbar_D01G014400	4.41353	up
Gbar_D01G017630	-2.5151	down
Gbar_D01G019640	1.26801	up
Gbar_D01G019920	-2.08832	down
Gbar_D01G020260	19997	up
Gbar_D02G000640	1.40284	up
Gbar_D02G000670	-1.27544	down
Gbar_D02G002070	12717	up
Gbar_D02G002940	2.34965	up
Gbar_D02G002950	2.47166	up
Gbar_D02G003000	-3.25986	down
Gbar_D02G002980	3.21164	up
Gbar_D02G003000	-4.53487	down
Gbar_D02G003260	-2.884	down
Gbar_D02G003490	-0.949284	down
Gbar_D02G005610	2.08919	up
Gbar_D02G007230	7.58076	up
Gbar_D02G007730	-1.43543	down
Gbar_D02G008450	0.96074	up
Gbar_D02G013380	-2.88711	down
Gbar_D02G015280	1.52966	up
Gbar_D02G015610	2.01068	up
Gbar_D02G016340	-3.63339	down
Gbar_D02G017550	-2.73826	down
Gbar_D02G019710	13172	up
Gbar_D02G020660	1.69958	up
Gbar_D02G021500	-4.04972	down
Gbar_D02G021610	0.913714	up
Gbar_D02G022700	3.41807	up
Gbar_D02G023710	-1.54722	down
Gbar_D02G024280	-1.45309	down
Gbar_D03G001160	2.3587	up
Gbar_D03G001210	3.08096	up
Gbar_D03G001580	2.24934	up
Gbar_D03G002700	20902	up
Gbar_D03G003310	1.69341	up
Gbar_D03G004310	-1.99005	down
Gbar_D03G005300	-2.52175	down
Gbar_D03G005540	0.98559	up
Gbar_D03G012450	-1.51213	down
Gbar_D03G012560	2.24951	up
Gbar_D03G012980	-1.92557	down
Gbar_D03G014120	-2.91714	down
Gbar_D03G015330	2.48019	up
Gbar_D04G001360	1.69593	up
Gbar_D04G001440	2.61802	up
Gbar_D04G001800	3.0154	up
Gbar_D04G001960	-1.50121	down
Gbar_D04G001960	4.26869	up
Gbar_D04G004350	13541	up
Gbar_D04G004370	-1.21194	down
Gbar_D04G005350	-1.69973	down
Gbar_D04G005790	1.27275	up
Gbar_D04G006270	29623	up
Gbar_D04G007620	2.45383	up
Gbar_D04G007650	-1.30726	down
Gbar_D04G007670	-4.36914	down
Gbar_D04G008120	-3.36813	down
Gbar_D04G011060	2.30565	up
Gbar_D04G011670	-4.64509	down
Gbar_D04G013530	2.87141	up
Gbar_D04G013540	1.8538	up
Gbar_D04G014300	-1.89517	down
Gbar_D04G010400	-3.78789	down
Gbar_D04G016810	3.0597	up
Gbar_D04G018710	-2.78694	down
Gbar_D04G018720	-3.73729	down
Gbar_D04G018840	-4.3778	down
Gbar_D04G019480	1.30016	up
Gbar_D05G001750	2.51307	up
Gbar_D05G003970	1.33741	up
Gbar_D05G006250	1.48139	up
Gbar_D05G006510	1.59242	up
Gbar_D05G006920	2.42525	up
Gbar_D05G007890	0.893001	up
Gbar_D05G008560	2.93406	up
Gbar_D05G009870	2.49153	up
Gbar_D05G013840	4.01296	up
Gbar_D05G015180	-1.00237	down
Gbar_D05G015190	-2.37902	down
Gbar_D05G016840	-1.34898	down
Gbar_D05G017250	-3.25211	down
Gbar_D05G017460	2.71089	up
Gbar_D05G017510	-2.36239	down
Gbar_D05G018560	0.93783	up
Gbar_D05G019860	2.73869	up
Gbar_D05G020010	-3.40157	down
Gbar_D05G021740	1.6557	up
Gbar_D05G022320	-1.2842	down
Gbar_D05G023910	1.28659	up
Gbar_D05G025060	2.86465	up
Gbar_D05G025120	2.75547	up
Gbar_D05G025130	1.62757	up
Gbar_D05G025830	2.5256	up
Gbar_D05G026260	-1.26547	down
Gbar_D05G026420	-1.21751	down
Gbar_D05G027370	-2.01443	down
Gbar_D05G028250	-1.30463	down
Gbar_D12G024990	-5.20787	down
Gbar_D05G034030	-1.47028	down
Gbar_D05G016840	-3.02782	down
Gbar_D05G034450	-7.67913	down
Gbar_D05G034450	1.84987	up
Gbar_A01G004870	3.63282	up
Gbar_D05G039390	-4.68921	down
Gbar_D06G000620	-3.36322	down
Gbar_D06G001360	2.51891	up
Gbar_D06G001440	-2.26875	down
Gbar_D06G003620	1.0178	up
Gbar_D06G006490	-1.69198	down
Gbar_D06G006550	1.20729	up
Gbar_D06G008270	0.931868	up
Gbar_D06G010000	-2.26889	down
Gbar_D06G010900	-1.39199	down
Gbar_D06G015580	-1.46273	down
Gbar_D06G016120	-2.2091	down
Gbar_A06G015690	-2.23474	down
Gbar_D06G018050	-2.54455	down
Gbar_D06G019050	0.862056	up
Gbar_D06G019060	-13885	down
Gbar_D06G019440	35243	up
Gbar_D06G019530	-1.82486	down
Gbar_D06G020500	2.94209	up
Gbar_D06G020500	1.84809	up
Gbar_D06G020520	-1.85142	down
Gbar_A03G002150	-2.29488	down
Gbar_D06G022500	4.03726	up
Gbar_D07G000180	-3.63707	down
Gbar_D07G005280	1.35846	up
Gbar_D07G006260	2.78982	up
Gbar_D07G006290	-4.41195	down
Gbar_D07G006660	0.997847	up
Gbar_D07G008030	1.06554	up
Gbar_D07G008150	-1.30481	down
Gbar_D07G008770	-1.43429	down
Gbar_D07G009430	-3.37103	down
Gbar_D07G009800	-2.77901	down
Gbar_D07G010110	1.04881	up
Gbar_D07G010160	2.6713	up
Gbar_D07G011890	1.81243	up
Gbar_D07G015900	-2.26077	down
Gbar_D07G019430	2.04348	up
Gbar_D07G019250	1.64591	up
Gbar_D07G019550	-2.45266	down
Gbar_D07G021570	24109	up
Gbar_D07G021750	-1.26188	down
Gbar_D07G021760	-2.5713	down
Gbar_D07G022580	1.31229	up
Gbar_D07G023830	0.968659	up
Gbar_D07G023870	2.92579	up
Gbar_D07G024670	-1.07816	down
Gbar_D08G005780	-25422	down
Gbar_D08G008050	-1.73985	down
Gbar_D08G008240	-30866	down
Gbar_D08G008770	-2.79145	down
Gbar_D08G010720	-4.66202	down
Gbar_D08G011900	1.33755	up
Gbar_D08G012400	27131	up
Gbar_D08G014430	3.02516	up
Gbar_D08G017770	-3.76901	down
Gbar_D08G018690	1.65088	up
Gbar_D08G020060	-1.81466	down
Gbar_D08G021270	1.75156	up
Gbar_D08G023570	1.31735	up
Gbar_D09G003050	-2.56092	down
Gbar_D09G003380	2.30757	up
Gbar_D09G005200	-1.99309	down
Gbar_D09G010230	1.7215	up
Gbar_D09G011530	1.52266	up
Gbar_D09G015950	-2.41666	down
Gbar_D09G016330	-28489	down
Gbar_D10G000730	2.60611	up
Gbar_D10G000760	-1.73335	down
Gbar_D10G000770	3.64415	up
Gbar_D10G002110	1.33499	up
Gbar_D10G004310	-2.61437	down
Gbar_D10G009400	-3.24454	down
Gbar_D10G019690	-3.6456	down
Gbar_D10G020480	-1.34343	down
Gbar_D10G021010	4.31191	up
Gbar_D10G021200	-2.06382	down
Gbar_A09G024210	-4.05381	down
Gbar_D12G027550	1.41596	up
Gbar_D10G024290	3.2149	up
Gbar_D10G026130	1.87829	up
Gbar_D10G026440	-3.7701	down
Gbar_D11G004750	16419	up
Gbar_D11G009020	1.93394	up
Gbar_D11G011130	-3.32209	down
Gbar_D11G014770	2.24172	up
Gbar_D11G019280	-25788	down
Gbar_D11G021960	-1.60181	down
Gbar_D11G024110	-1709	down
Gbar_D03G006770	1.9438	up
Gbar_D11G025430	-2.90926	down
Gbar_D11G035910	-19992	down
Gbar_D12G009550	-4.64246	down
Gbar_D12G013360	-3.34439	down
Gbar_D12G015840	21943	up
Gbar_D12G023880	1.22704	up
Gbar_D12G025650	-1.43187	down
Gbar_D12G028500	-0.878575	down
Gbar_D13G022470	7.96488	up
Gbar_D13G001240	-1.55985	down
Gbar_D13G002500	1.49365	up
Gbar_D13G003560	-1.40532	down
Gbar_D13G003560	-4.4982	down
Gbar_D13G003560	-2.93445	down
Gbar_D13G005080	-1668	down
Gbar_D13G005690	-1.00807	down
Gbar_D13G010090	2.55614	up
Gbar_D13G011750	-1.56255	down
Gbar_D13G014400	1.31972	up
Gbar_D13G018040	-4.37482	down
Gbar_D13G020850	-1.61484	down
Gbar_D13G021430	1.50257	up
Gbar_D13G022450	-3.42136	down
Gbar_D13G022570	-1.07589	down
Gbar_D13G023010	6.8389	up
